# Supplementary material for: The draft genome sequence of cork oak
Source: Sci Data. 2018 May 22;5:180069. doi: 10.1038/sdata.2018.69 (PMC5963338; doi:10.1038/sdata.2018.69)
Supplement: Supplementary file 1 [file sdata201869-isa1.zip]

Archive with 4 entries (4 files):
- i_Investigation.txt
- s_study_Ramos.txt
- a_DNA_Ramos.txt
- a_RNA_Ramos.txt
