# Supplementary material for: The draft genome sequence of cork oak
Source: Sci Data. 2018 May 22;5:180069. doi: 10.1038/sdata.2018.69 (PMC5963338; doi:10.1038/sdata.2018.69)
Supplement: Supplementary file 1 [file sdata201869-isa1.zip › i_Investigation.txt]

# Investigation File generated for Scientific Data with Investigation File Authoring Tool version 0.1.0 on 19/03/2018 - This metadata file is CC0
ONTOLOGY SOURCE REFERENCE
Term Source Name	NCBITAXON	BTO	EFO	ERO	OBI
Term Source File	http://data.bioontology.org/ontologies/NCBITAXON	http://data.bioontology.org/ontologies/BTO	http://data.bioontology.org/ontologies/EFO	http://data.bioontology.org/ontologies/ERO	http://data.bioontology.org/ontologies/OBI
Term Source Version	2016AB	unknown	2.89	2013-08-02	2014-08-18
Term Source Description	National Center for Biotechnology Information (NCBI) Organismal Classification	BRENDA Tissue and Enzyme Source Ontology	Experimental Factor Ontology	Eagle-I Research Resource Ontology	Ontology for Biomedical Investigations
INVESTIGATION
Investigation Identifier
Investigation Title
Investigation Description
Investigation Submission Date
Investigation Public Release Date
INVESTIGATION PUBLICATIONS
Investigation PubMed ID
Investigation Publication DOI
Investigation Publication Author List
Investigation Publication Title
Investigation Publication Status
Investigation Publication Status Term Accession Number
Investigation Publication Status Term Source REF
INVESTIGATION CONTACTS
Investigation Person Last Name
Investigation Person Mid Initials
Investigation Person First Name
Investigation Person Address
Investigation Person Phone
Investigation Person Fax
Investigation Person Email
Investigation Person Affiliation
Investigation Person Roles
Investigation Person Roles Term Accession Number
Investigation Person Roles Term Source REF
STUDY
Study Identifier	10.1038/sdata.2018.69
Study Title	The draft genome sequence of cork oak
Study Submission Date	27/10/2017
Study Public Release Date	22/05/2018
Study Description	http://www.nature.com/articles/sdata201869#abstract
Study File Name	s_study_Ramos.txt
Comment[Subject Keywords]	/;//;/;///
Comment[Manuscript Licence]	CC BY-4.0
Comment[Experimental Metadata Licence]	CC0
Comment[Supplementary Information File Name]	
Comment[Supplementary Information File Type]	x-zip-compressed
Comment[Supplementary Information File URL]	http://www.nature.com/articles/sdata201869#supplementary-information
Comment[Data Repository]	NCBI Sequence Read Archive;GenBank
Comment[Data Record Accession]	SRP111728;PKMF00000000
Comment[Data Record URI]	http://identifiers.org/ncbi/insdc.sra:SRP111728;https://www.ncbi.nlm.nih.gov/nuccore/PKMF00000000
STUDY DESIGN DESCRIPTORS
Study Design Type	genome assembly
Study Design Type Term Accession Number	ERO:0000609
Study Design Type Term Source REF	ERO
STUDY PUBLICATIONS
Study PubMed ID
Study Publication DOI
Study Publication Author List
Study Publication Title
Study Publication Status
Study Publication Status Term Accession Number
Study Publication Status Term Source REF
STUDY FACTORS
Study Factor Name
Study Factor Type
Study Factor Type Term Accession Number
Study Factor Type Term Source REF
STUDY ASSAYS
Study Assay Measurement Type	whole genome sequencing assay	sequence annotation
Study Assay Measurement Type Term Accession Number	OBI:0002117	OBI:0001944
Study Assay Measurement Type Term Source REF	OBI	OBI
Study Assay Technology Type	DNA sequencing	RNA sequencing
Study Assay Technology Type Term Accession Number	OBI:0000626	OBI:0001177
Study Assay Technology Type Term Source REF	OBI	OBI
Study Assay Technology Platform	""	Illumina HiSeq 4000
Study Assay File Name	a_DNA_Ramos.txt	a_RNA_Ramos.txt
STUDY PROTOCOLS
Study Protocol Name	Selection of the target individual for genome sequencing	Extraction of nucleic acids	High-throughput sequencing	Cork oak genome properties	Genome assembly	Genome annotation
Study Protocol Type	selection	nucleic acid extraction	sequencing assay	whole genome sequencing	genome assembly	sequence annotation
Study Protocol Type Term Accession Number	OBI:0001928	OBI:0666667	OBI:0600047	ERO:0002016	ERO:0000609	OBI:0001944
Study Protocol Type Term Source REF	OBI	OBI	OBI	ERO	ERO	OBI
Study Protocol Description						
Study Protocol URI	""	""	""	""	""	""
Study Protocol Version						
Study Protocol Parameters Name	""	""	manufacturer; instrument	""	""	""
Study Protocol Parameters Name Term Accession Number	""	""	""	""	""	""
Study Protocol Parameters Name Term Source REF	""	""	""	""	""	""
Study Protocol Components Name	""	""	""	""	""	""
Study Protocol Components Type	""	""	""	""	""	""
Study Protocol Components Type Term Accession Number	""	""	""	""	""	""
Study Protocol Components Type Term Source REF	""	""	""	""	""	""
STUDY CONTACTS
Study Person Last Name	Ramos	Usié	Barbosa	Barros	Capote	Chaves	Simões	Abreu	Carrasquinho	Faro	Guimarães	Mendonça	Nóbrega	Rodrigues	Saibo	Varela	Egas	Matos	Miguel	Oliveira	Ricardo	Gonçalves
Study Person First Name	António Marcos	Ana	Pedro	Pedro M.	Tiago	Inês	Fernanda	Isabl	Isabel	Carlos	Joana B.	Diogo	Filomena	Leandra	Nelson J. M.	Maria Carolina	Conceição	José	Célia M.	M. Margarida	Cândido P.	Sónia
Study Person Mid Initials																						
Study Person Email	marcos.ramos@cebal.pt	""	""	""	""	""	""	""	""	""	""	""	""	""	""	""	""	jose.matos@iniav.pt	""	mmolive@itqb.unl.pt	""	""
Study Person Phone																						
Study Person Fax																						
Study Person Address																						
Study Person Affiliation	Centro de Biotecnologia Agrícola e Agro-alimentar do Alentejo (CEBAL) / Instituto Politécnico de Beja (IPBeja), Beja 7801-908, Portugal	Centro de Biotecnologia Agrícola e Agro-alimentar do Alentejo (CEBAL) / Instituto Politécnico de Beja (IPBeja), Beja 7801-908, Portugal	Centro de Biotecnologia Agrícola e Agro-alimentar do Alentejo (CEBAL) / Instituto Politécnico de Beja (IPBeja), Beja 7801-908, Portugal	Instituto de Tecnologia Química e Biológica António Xavier, Universidade Nova de Lisboa (ITQB NOVA), Oeiras 2780-157, Portugal	Centro de Biotecnologia Agrícola e Agro-alimentar do Alentejo (CEBAL) / Instituto Politécnico de Beja (IPBeja), Beja 7801-908, Portugal	Instituto de Biologia Experimental e Tecnológica (iBET), Oeiras 2780-157, Portugal	INIAV - Instituto Nacional de Investigação Agrária e Veterinária, Oeiras 2780-157, Portugal	Instituto de Tecnologia Química e Biológica António Xavier, Universidade Nova de Lisboa (ITQB NOVA), Oeiras 2780-157, Portugal	INIAV - Instituto Nacional de Investigação Agrária e Veterinária, Oeiras 2780-157, Portugal	Biocant – Associação de Transferência de Biotecnologia, Cantanhede 3060-197, Portugal	INIAV - Instituto Nacional de Investigação Agrária e Veterinária, Oeiras 2780-157, Portugal	INIAV - Instituto Nacional de Investigação Agrária e Veterinária, Oeiras 2780-157, Portugal	INIAV - Instituto Nacional de Investigação Agrária e Veterinária, Oeiras 2780-157, Portugal	Centro de Biotecnologia Agrícola e Agro-alimentar do Alentejo (CEBAL) / Instituto Politécnico de Beja (IPBeja), Beja 7801-908, Portugal	Instituto de Tecnologia Química e Biológica António Xavier, Universidade Nova de Lisboa (ITQB NOVA), Oeiras 2780-157, Portugal	INIAV - Instituto Nacional de Investigação Agrária e Veterinária, Oeiras 2780-157, Portugal	Biocant – Associação de Transferência de Biotecnologia, Cantanhede 3060-197, Portugal	INIAV - Instituto Nacional de Investigação Agrária e Veterinária, Oeiras 2780-157, Portugal	Instituto de Biologia Experimental e Tecnológica (iBET), Oeiras 2780-157, Portugal	Instituto de Tecnologia Química e Biológica António Xavier, Universidade Nova de Lisboa (ITQB NOVA), Oeiras 2780-157, Portugal	Instituto de Tecnologia Química e Biológica António Xavier, Universidade Nova de Lisboa (ITQB NOVA), Oeiras 2780-157, Portugal	Centro de Biotecnologia Agrícola e Agro-alimentar do Alentejo (CEBAL) / Instituto Politécnico de Beja (IPBeja), Beja 7801-908, Portugal
Study Person Roles																						
Study Person Roles Term Accession Number																						
Study Person Roles Term Source REF																						
Comment[Study Person ORCID]																			0000-0002-1427-952X			
Comment[Funder]																						
Comment[FundRef ID]																						
Comment[Funder Term Source REF]																						
Comment[Grant Identifier]																						
