# Supplementary material for: The draft genome sequence of cork oak
Source: Sci Data. 2018 May 22;5:180069. doi: 10.1038/sdata.2018.69 (PMC5963338; doi:10.1038/sdata.2018.69)
Supplement: Supplementary file 1 [file sdata201869-isa1.zip › s_study_Ramos.txt]

Source Name	Characteristics[organism]	Term Source REF	Term Accession Number	Characteristics[organism part]	Term Source REF	Term Accession Number	Protocol REF	Protocol REF	Sample Name
HL8 cork oak	Quercus suber	NCBITAXON	NCBITaxon:58331	pollen	BTO	BTO:0001097	Selection of the target individual for genome sequencing	Extraction of nucleic acids	HL8_pollen
HL8 cork oak	Quercus suber	NCBITAXON	NCBITaxon:58331	leaf	BTO	BTO:0000713	Selection of the target individual for genome sequencing	Extraction of nucleic acids	HL8_leaf
HL8 cork oak	Quercus suber	NCBITAXON	NCBITaxon:58331	xylem	BTO	BTO:0001468	Selection of the target individual for genome sequencing	Extraction of nucleic acids	HL8_xylem
HL8 cork oak	Quercus suber	NCBITAXON	NCBITaxon:58331	bark	BTO	BTO:0001301	Selection of the target individual for genome sequencing	Extraction of nucleic acids	HL8_inner bark
HL8 cork oak	Quercus suber	NCBITAXON	NCBITaxon:58331	phellem	BTO	BTO:0003378	Selection of the target individual for genome sequencing	Extraction of nucleic acids	HL8_phellem
