# Supplementary material for: The draft genome sequence of cork oak
Source: Sci Data. 2018 May 22;5:180069. doi: 10.1038/sdata.2018.69 (PMC5963338; doi:10.1038/sdata.2018.69)
Supplement: Supplementary file 1 [file sdata201869-isa1.zip › a_DNA_Ramos.txt]

Sample Name	Material Type	Term Source REF	Term Accession Number	Protocol REF	Parameter Value[manufacturer]	Parameter Value[instrument]	Assay Name	Raw Data File	Comment[Data Repository]	Comment[Data Record Accession]	Comment[Data Record URI]	Protocol REF	Protocol REF	Protocol REF	Derived Data File	Comment[Data Repository]	Comment[Data Record Accession]	Comment[Data Record URI]
HL8_leaf	genomic DNA	EFO	EFO:0008479	High-throughput sequencing	ILLUMINA	Illumina HiSeq 2000	SRR5820933	SRX2998822	NCBI Sequence Read Archive	SRP111728	http://identifiers.org/ncbi/insdc.sra:SRP111728	Cork oak genome properties	Genome assembly	Genome annotation	SAMN07312269	GenBank	PKMF00000000	https://www.ncbi.nlm.nih.gov/nuccore/PKMF00000000
HL8_leaf	genomic DNA	EFO	EFO:0008479	High-throughput sequencing	ILLUMINA	Illumina HiSeq 2000	SRR5820934	SRX2998821	NCBI Sequence Read Archive	SRP111728	http://identifiers.org/ncbi/insdc.sra:SRP111728	Cork oak genome properties	Genome assembly	Genome annotation	SAMN07312269	GenBank	PKMF00000000	https://www.ncbi.nlm.nih.gov/nuccore/PKMF00000000
HL8_leaf	genomic DNA	EFO	EFO:0008479	High-throughput sequencing	ILLUMINA	Illumina HiSeq 2000	SRR5820935	SRX2998820	NCBI Sequence Read Archive	SRP111728	http://identifiers.org/ncbi/insdc.sra:SRP111728	Cork oak genome properties	Genome assembly	Genome annotation	SAMN07312269	GenBank	PKMF00000000	https://www.ncbi.nlm.nih.gov/nuccore/PKMF00000000
HL8_leaf	genomic DNA	EFO	EFO:0008479	High-throughput sequencing	ILLUMINA	HiSeq X Ten	SRR5820936	SRX2998819	NCBI Sequence Read Archive	SRP111728	http://identifiers.org/ncbi/insdc.sra:SRP111728	Cork oak genome properties	Genome assembly	Genome annotation	SAMN07312269	GenBank	PKMF00000000	https://www.ncbi.nlm.nih.gov/nuccore/PKMF00000000
HL8_leaf	genomic DNA	EFO	EFO:0008479	High-throughput sequencing	ILLUMINA	Illumina HiSeq 2000	SRR5820937	SRX2998818	NCBI Sequence Read Archive	SRP111728	http://identifiers.org/ncbi/insdc.sra:SRP111728	Cork oak genome properties	Genome assembly	Genome annotation	SAMN07312269	GenBank	PKMF00000000	https://www.ncbi.nlm.nih.gov/nuccore/PKMF00000000
HL8_leaf	genomic DNA	EFO	EFO:0008479	High-throughput sequencing	ILLUMINA	Illumina HiSeq 2000	SRR5820938	SRX2998816	NCBI Sequence Read Archive	SRP111728	http://identifiers.org/ncbi/insdc.sra:SRP111728	Cork oak genome properties	Genome assembly	Genome annotation	SAMN07312269	GenBank	PKMF00000000	https://www.ncbi.nlm.nih.gov/nuccore/PKMF00000000
HL8_leaf	genomic DNA	EFO	EFO:0008479	High-throughput sequencing	ILLUMINA	Illumina HiSeq 2000	SRR5820939	SRX2998817	NCBI Sequence Read Archive	SRP111728	http://identifiers.org/ncbi/insdc.sra:SRP111728	Cork oak genome properties	Genome assembly	Genome annotation	SAMN07312269	GenBank	PKMF00000000	https://www.ncbi.nlm.nih.gov/nuccore/PKMF00000000
HL8_leaf	genomic DNA	EFO	EFO:0008479	High-throughput sequencing	ILLUMINA	Illumina HiSeq 4000	SRR5820940	SRX2998815	NCBI Sequence Read Archive	SRP111728	http://identifiers.org/ncbi/insdc.sra:SRP111728	Cork oak genome properties	Genome assembly	Genome annotation	SAMN07312269	GenBank	PKMF00000000	https://www.ncbi.nlm.nih.gov/nuccore/PKMF00000000
HL8_leaf	genomic DNA	EFO	EFO:0008479	High-throughput sequencing	ILLUMINA	Illumina HiSeq 4000	SRR5820941	SRX2998814	NCBI Sequence Read Archive	SRP111728	http://identifiers.org/ncbi/insdc.sra:SRP111728	Cork oak genome properties	Genome assembly	Genome annotation	SAMN07312269	GenBank	PKMF00000000	https://www.ncbi.nlm.nih.gov/nuccore/PKMF00000000
HL8_leaf	genomic DNA	EFO	EFO:0008479	High-throughput sequencing	ILLUMINA	Illumina HiSeq 2000	SRR5820942	SRX2998823	NCBI Sequence Read Archive	SRP111728	http://identifiers.org/ncbi/insdc.sra:SRP111728	Cork oak genome properties	Genome assembly	Genome annotation	SAMN07312269	GenBank	PKMF00000000	https://www.ncbi.nlm.nih.gov/nuccore/PKMF00000000
HL8_leaf	genomic DNA	EFO	EFO:0008479	High-throughput sequencing	ILLUMINA	HiSeq X Ten	SRR5840029	SRX2998819	NCBI Sequence Read Archive	SRP111728	http://identifiers.org/ncbi/insdc.sra:SRP111728	Cork oak genome properties	Genome assembly	Genome annotation	SAMN07312269	GenBank	PKMF00000000	https://www.ncbi.nlm.nih.gov/nuccore/PKMF00000000
HL8_leaf	genomic DNA	EFO	EFO:0008479	High-throughput sequencing	ILLUMINA	HiSeq X Ten	SRR5857528	SRX2998819	NCBI Sequence Read Archive	SRP111728	http://identifiers.org/ncbi/insdc.sra:SRP111728	Cork oak genome properties	Genome assembly	Genome annotation	SAMN07312269	GenBank	PKMF00000000	https://www.ncbi.nlm.nih.gov/nuccore/PKMF00000000
HL8_leaf	genomic DNA	EFO	EFO:0008479	High-throughput sequencing	ILLUMINA	HiSeq X Ten	SRR5863149	SRX2998819	NCBI Sequence Read Archive	SRP111728	http://identifiers.org/ncbi/insdc.sra:SRP111728	Cork oak genome properties	Genome assembly	Genome annotation	SAMN07312269	GenBank	PKMF00000000	https://www.ncbi.nlm.nih.gov/nuccore/PKMF00000000
HL8_leaf	genomic DNA	EFO	EFO:0008479	High-throughput sequencing	ILLUMINA	HiSeq X Ten	SRR5883920	SRX2998819	NCBI Sequence Read Archive	SRP111728	http://identifiers.org/ncbi/insdc.sra:SRP111728	Cork oak genome properties	Genome assembly	Genome annotation	SAMN07312269	GenBank	PKMF00000000	https://www.ncbi.nlm.nih.gov/nuccore/PKMF00000000
