# Supplementary material for: The draft genome sequence of cork oak
Source: Sci Data. 2018 May 22;5:180069. doi: 10.1038/sdata.2018.69 (PMC5963338; doi:10.1038/sdata.2018.69)
Supplement: Supplementary file 1 [file sdata201869-isa1.zip › a_RNA_Ramos.txt]

Sample Name	Material Type	Term Source REF	Term Accession Number	Protocol REF	Parameter Value[manufacturer]	Parameter Value[instrument]	Assay Name	Raw Data File	Comment[Data Repository]	Comment[Data Record Accession]	Comment[Data Record URI]	Protocol REF	Derived Data File	Comment[Data Repository]	Comment[Data Record Accession]	Comment[Data Record URI]
HL8_pollen	total RNA	EFO	EFO:0004964	High-throughput sequencing	Illumina	HiSeq 4000	SRR5986741	SRX3142617	NCBI Sequence Read Archive	SRP111728	http://identifiers.org/ncbi/insdc.sra:SRP111728	Genome annotation	SAMN07312269	GenBank	PKMF00000000	https://www.ncbi.nlm.nih.gov/nuccore/PKMF00000000
HL8_leaf	total RNA	EFO	EFO:0004964	High-throughput sequencing	Illumina	HiSeq 4000	SRR5986739	SRX3142619	NCBI Sequence Read Archive	SRP111728	http://identifiers.org/ncbi/insdc.sra:SRP111728	Genome annotation	SAMN07312269	GenBank	PKMF00000000	https://www.ncbi.nlm.nih.gov/nuccore/PKMF00000000
HL8_xylem	total RNA	EFO	EFO:0004964	High-throughput sequencing	Illumina	HiSeq 4000	SRR5986738	SRX3142620	NCBI Sequence Read Archive	SRP111728	http://identifiers.org/ncbi/insdc.sra:SRP111728	Genome annotation	SAMN07312269	GenBank	PKMF00000000	https://www.ncbi.nlm.nih.gov/nuccore/PKMF00000000
HL8_inner bark	total RNA	EFO	EFO:0004964	High-throughput sequencing	Illumina	HiSeq 4000	SRR5986740	SRX3142618	NCBI Sequence Read Archive	SRP111728	http://identifiers.org/ncbi/insdc.sra:SRP111728	Genome annotation	SAMN07312269	GenBank	PKMF00000000	https://www.ncbi.nlm.nih.gov/nuccore/PKMF00000000
HL8_phellem	total RNA	EFO	EFO:0004964	High-throughput sequencing	Illumina	HiSeq 4000	SRR5986737	SRX3142621	NCBI Sequence Read Archive	SRP111728	http://identifiers.org/ncbi/insdc.sra:SRP111728	Genome annotation	SAMN07312269	GenBank	PKMF00000000	https://www.ncbi.nlm.nih.gov/nuccore/PKMF00000000
